# Supplementary material for: Design, Synthesis, and Biological Evaluation of Potent and Selective Inhibitors of Ataxia Telangiectasia Mutated and Rad3-Related (ATR) Kinase for the Efficient Treatment of Cancer
Source: Molecules. 2023 Jun 2;28(11):4521. doi: 10.3390/molecules28114521 (PMC10254649; doi:10.3390/molecules28114521)
Supplement: Supplementary file 1 [file molecules-28-04521-s001.zip]

Archive with 1 entries (1 files):
- molecules-2422245-supplementary.pdf
